# Supplementary material for: A nonlinear mixed‐effects modeling approach for ecological data: Using temporal dynamics of vegetation moisture as an example
Source: Ecol Evol. 2019 Aug 15;9(18):10225–40. doi: 10.1002/ece3.5543 (PMC6787861; doi:10.1002/ece3.5543)
Supplement: Supplementary file 2 [file ECE3-9-10225-s002.txt]

leaf.type	time	plot	site	lfmc
1	M. spinosum	1	1	E	238.4
2	M. spinosum	1	1	E	269.8
3	M. spinosum	1	1	E	325.2
4	S. bracteolactus	1	1	E	326.7
5	S. bracteolactus	1	1	E	257.3
6	S. bracteolactus	1	1	E	279.3
7	Grass E	1	1	E	91.9
8	Grass E	1	1	E	95
9	M. spinosum	1	2	E	251.7
10	M. spinosum	1	2	E	238.7
11	M. spinosum	1	2	E	252.6
12	S. bracteolactus	1	2	E	257.6
13	S. bracteolactus	1	2	E	265.7
14	S. bracteolactus	1	2	E	273.9
15	Grass E	1	2	E	60.6
16	Grass E	1	2	E	53.7
17	M. spinosum	1	3	E	224.3
18	M. spinosum	1	3	E	207.3
19	S. bracteolactus	1	3	E	240.3
20	S. bracteolactus	1	3	E	215.8
21	Grass E	1	3	E	75.3
22	Grass E	1	3	E	65.7
23	Grass W	1	4	W	43.3
24	Grass W	1	4	W	50
25	Grass W	1	4	W	36.2
26	Grass W	1	5	W	45.5
27	Grass W	1	5	W	46.3
28	Grass W	1	5	W	35.9
29	Grass W	1	6	W	47
30	Grass W	1	6	W	50.2
31	Grass W	1	6	W	68.9
32	M. spinosum	13	1	E	215.8
33	M. spinosum	13	1	E	216.7
34	M. spinosum	13	1	E	205.3
35	S. bracteolactus	13	1	E	208.5
36	S. bracteolactus	13	1	E	225.7
37	S. bracteolactus	13	1	E	246.8
38	Grass E	13	1	E	81.3
39	Grass E	13	1	E	82.4
40	Grass E	13	1	E	78.1
41	M. spinosum	13	2	E	228
42	M. spinosum	13	2	E	231.4
43	M. spinosum	13	2	E	226.6
44	S. bracteolactus	13	2	E	222.7
45	S. bracteolactus	13	2	E	243.9
46	S. bracteolactus	13	2	E	218.6
47	Grass E	13	2	E	50.5
48	Grass E	13	2	E	64.3
49	Grass E	13	2	E	64.3
50	M. spinosum	13	3	E	240.8
51	M. spinosum	13	3	E	178.4
52	M. spinosum	13	3	E	231.2
53	S. bracteolactus	13	3	E	218.6
54	S. bracteolactus	13	3	E	244.1
55	S. bracteolactus	13	3	E	204.4
56	Grass E	13	3	E	69.3
57	Grass E	13	3	E	77.2
58	Grass E	13	3	E	62.5
59	Grass W	13	4	W	43.8
60	Grass W	13	4	W	43.6
61	Grass W	13	4	W	52.6
62	Grass W	13	5	W	51.4
63	Grass W	13	5	W	42.8
64	Grass W	13	5	W	61.4
65	Grass W	13	6	W	50.9
66	Grass W	13	6	W	42
67	Grass W	13	6	W	52.8
68	M. spinosum	26	1	E	194.4
69	M. spinosum	26	1	E	166
70	M. spinosum	26	1	E	212
71	S. bracteolactus	26	1	E	232.2
72	S. bracteolactus	26	1	E	190.1
73	S. bracteolactus	26	1	E	241.6
74	Grass E	26	1	E	53.9
75	Grass E	26	1	E	71.9
76	Grass E	26	1	E	63.1
77	M. spinosum	26	2	E	185.8
78	M. spinosum	26	2	E	169.7
79	M. spinosum	26	2	E	154.8
80	S. bracteolactus	26	2	E	207.2
81	S. bracteolactus	26	2	E	200
82	S. bracteolactus	26	2	E	204.9
83	Grass E	26	2	E	50.5
84	Grass E	26	2	E	43.2
85	Grass E	26	2	E	52.7
86	M. spinosum	26	3	E	154.7
87	M. spinosum	26	3	E	221
88	M. spinosum	26	3	E	231.7
89	S. bracteolactus	26	3	E	171.4
90	S. bracteolactus	26	3	E	209.4
91	S. bracteolactus	26	3	E	180.5
92	Grass E	26	3	E	54.7
93	Grass E	26	3	E	45.9
94	Grass E	26	3	E	41.1
95	Grass W	26	4	W	48
96	Grass W	26	4	W	43.8
97	Grass W	26	4	W	55.5
98	Grass W	26	5	W	47.9
99	Grass W	26	5	W	41.6
100	Grass W	26	5	W	47.8
101	Grass W	26	6	W	50.8
102	Grass W	26	6	W	46.2
103	Grass W	26	6	W	54.3
104	M. spinosum	36	1	E	178
105	M. spinosum	36	1	E	165.9
106	M. spinosum	36	1	E	144
107	S. bracteolactus	36	1	E	144.1
108	S. bracteolactus	36	1	E	142.7
109	S. bracteolactus	36	1	E	170
110	Grass E	36	1	E	45.7
111	Grass E	36	1	E	37.3
112	Grass E	36	1	E	33.3
113	M. spinosum	36	2	E	115.9
114	M. spinosum	36	2	E	124.4
115	M. spinosum	36	2	E	130.7
116	S. bracteolactus	36	2	E	214.9
117	S. bracteolactus	36	2	E	159.2
118	S. bracteolactus	36	2	E	135.9
119	Grass E	36	2	E	32.1
120	Grass E	36	2	E	34
121	Grass E	36	2	E	39.2
122	M. spinosum	36	3	E	164.7
123	M. spinosum	36	3	E	142.9
124	M. spinosum	36	3	E	161.4
125	S. bracteolactus	36	3	E	152
126	S. bracteolactus	36	3	E	114.6
127	S. bracteolactus	36	3	E	183.8
128	Grass E	36	3	E	24.4
129	Grass E	36	3	E	28
130	Grass E	36	3	E	26.4
131	Grass W	36	4	W	48.1
132	Grass W	36	4	W	38.2
133	Grass W	36	4	W	37
134	Grass W	36	5	W	35.7
135	Grass W	36	5	W	46.5
136	Grass W	36	5	W	25.8
137	Grass W	36	6	W	33.6
138	Grass W	36	6	W	34.4
139	Grass W	36	6	W	46.5
140	M. spinosum	57	1	E	103.5
141	M. spinosum	57	1	E	115.2
142	M. spinosum	57	1	E	115.2
143	S. bracteolactus	57	1	E	76.7
144	S. bracteolactus	57	1	E	110.5
145	S. bracteolactus	57	1	E	148.5
146	Grass E	57	1	E	23
147	Grass E	57	1	E	23.3
148	Grass E	57	1	E	25.6
149	M. spinosum	57	2	E	96
150	M. spinosum	57	2	E	76.7
151	M. spinosum	57	2	E	101.2
152	S. bracteolactus	57	2	E	80.6
153	S. bracteolactus	57	2	E	83.7
154	S. bracteolactus	57	2	E	108
155	Grass E	57	2	E	20.4
156	Grass E	57	2	E	23.7
157	Grass E	57	2	E	21.7
158	M. spinosum	57	3	E	129.1
159	M. spinosum	57	3	E	119.9
160	M. spinosum	57	3	E	148.1
161	S. bracteolactus	57	3	E	110.6
162	S. bracteolactus	57	3	E	54.1
163	S. bracteolactus	57	3	E	95.1
164	Grass E	57	3	E	31.3
165	Grass E	57	3	E	22.5
166	Grass E	57	3	E	27.4
167	Grass W	57	4	W	35.4
168	Grass W	57	4	W	31.2
169	Grass W	57	4	W	37.9
170	Grass W	57	5	W	38.7
171	Grass W	57	5	W	43.1
172	Grass W	57	5	W	31
173	Grass W	57	6	W	32.4
174	Grass W	57	6	W	26.7
175	Grass W	57	6	W	45.2
176	M. spinosum	68	1	E	65.8
177	M. spinosum	68	1	E	86.9
178	M. spinosum	68	1	E	79.5
179	S. bracteolactus	68	1	E	70.3
180	S. bracteolactus	68	1	E	67.5
181	S. bracteolactus	68	1	E	87.6
182	Grass E	68	1	E	14
183	Grass E	68	1	E	24.3
184	Grass E	68	1	E	17.1
185	M. spinosum	68	2	E	62.2
186	M. spinosum	68	2	E	70.6
187	M. spinosum	68	2	E	76.6
188	S. bracteolactus	68	2	E	72.8
189	S. bracteolactus	68	2	E	85.2
190	S. bracteolactus	68	2	E	75.4
191	Grass E	68	2	E	15.4
192	Grass E	68	2	E	11.8
193	Grass E	68	2	E	15.3
194	M. spinosum	68	3	E	105.5
195	M. spinosum	68	3	E	61.2
196	M. spinosum	68	3	E	98.7
197	S. bracteolactus	68	3	E	62.3
198	S. bracteolactus	68	3	E	56.2
199	S. bracteolactus	68	3	E	79.6
200	Grass E	68	3	E	17.6
201	Grass E	68	3	E	17.1
202	Grass E	68	3	E	14.9
203	Grass W	68	4	W	29.4
204	Grass W	68	4	W	27
205	Grass W	68	4	W	26.3
206	Grass W	68	5	W	29.2
207	Grass W	68	5	W	46.7
208	Grass W	68	5	W	22.6
209	Grass W	68	6	W	41.8
210	Grass W	68	6	W	33.2
211	Grass W	68	6	W	23.4
212	M. spinosum	80	1	E	67
213	M. spinosum	80	1	E	70.5
214	M. spinosum	80	1	E	57.9
215	S. bracteolactus	80	1	E	70.6
216	S. bracteolactus	80	1	E	55.4
217	S. bracteolactus	80	1	E	86
218	Grass E	80	1	E	11.4
219	Grass E	80	1	E	16.2
220	Grass E	80	1	E	12.8
221	M. spinosum	80	2	E	38.1
222	M. spinosum	80	2	E	61.2
223	M. spinosum	80	2	E	53.2
224	S. bracteolactus	80	2	E	72.2
225	S. bracteolactus	80	2	E	64.2
226	S. bracteolactus	80	2	E	61.4
227	Grass E	80	2	E	13.9
228	Grass E	80	2	E	11.2
229	Grass E	80	2	E	13.3
230	M. spinosum	80	3	E	63.8
231	M. spinosum	80	3	E	77.1
232	M. spinosum	80	3	E	70.6
233	S. bracteolactus	80	3	E	76.2
234	S. bracteolactus	80	3	E	65
235	S. bracteolactus	80	3	E	60.6
236	Grass E	80	3	E	6.9
237	Grass E	80	3	E	8.5
238	Grass E	80	3	E	9.7
239	Grass W	80	4	W	34.9
240	Grass W	80	4	W	26.1
241	Grass W	80	4	W	30
242	Grass W	80	5	W	24.4
243	Grass W	80	5	W	22.5
244	Grass W	80	5	W	25.9
245	Grass W	80	6	W	27.7
246	Grass W	80	6	W	26.6
247	Grass W	80	6	W	26.6
